# Supplementary material for: EGFAFS: A Novel Feature Selection Algorithm Based on Explosion Gravitation Field Algorithm
Source: Entropy (Basel). 2022 Jun 25;24(7):873. doi: 10.3390/e24070873 (PMC9322764; doi:10.3390/e24070873)
Supplement: Supplementary file 1 [file entropy-24-00873-s001.zip]

Archive with 1 entries (1 files):
- entropy-1762464-supplementary.pdf
